# Supplementary material for: A meta-analysis of global fungal distribution reveals climate-driven patterns
Source: Nat Commun. 2019 Nov 13;10:5142. doi: 10.1038/s41467-019-13164-8 (PMC6853883; doi:10.1038/s41467-019-13164-8)
Supplement: Supplementary file 3 — Supplementary Data 1 [file 41467_2019_13164_MOESM3_ESM.xlsx]

## Sheet: Supplementary Data 1
Supplementary Data 1: Most frequently recorded fungal species hypotheses (SHs). SHs found in >5% of those environmental samples that contained at least
1000 sequences mapped to SHs, R2 for the random forest and pseudo-AUC.
SH	Identification	Phylum	Class	Ecology	Prevalence (% samples)	R2	Pseudo-AUC
SH196779.07FU	Mortierella humilis	Mucoromycota	Mortierellomycetes	Saprotroph	54.7869	0.646477	0.864694
SH190017.07FU	Cryptococcus terricola	Basidiomycota	Tremellomycetes	Saprotroph	46.0494	0.676555	0.823609
SH422672.07FU	Cladosporium exasperatum	Ascomycota	Dothideomycetes	Endophyte	44.5679	0.336546	0.716157
SH181879.07FU	Cryptococcus podzolicus	Basidiomycota	Tremellomycetes	Saprotroph	38.3333	0.592824	0.770616
SH216250.07FU	Mycosphaerella tassiana	Ascomycota	Dothideomycetes	Plant Pathogen	37.5309	0.469877	0.769959
SH198656.07FU	Ascomycota sp.	Ascomycota	unidentified	-	30.8025	0.528804	0.703108
SH193764.07FU	Basidiomycota sp.	Basidiomycota	unidentified	-	30.4938	0.479596	0.788345
SH490540.07FU	Ascomycota sp.	Ascomycota	unidentified	-	30.3704	0.511808	0.7014
SH187863.07FU	Mortierella macrocystis	Mucoromycota	Mortierellomycetes	Saprotroph	30.2469	0.639664	0.869159
SH196089.07FU	Umbelopsis dimorpha	Mucoromycota	Umbelopsidomycetes	Saprotroph	30.0617	0.404106	0.766811
SH379501.07FU	Mortierella horticola	Mucoromycota	Mortierellomycetes	Saprotroph	28.8272	0.543794	0.730223
SH429908.07FU	Alternaria alternata	Ascomycota	Dothideomycetes	Endophyte	27.7778	0.619757	0.735417
SH407691.07FU	Penicillium thomii	Ascomycota	Eurotiomycetes	Saprotroph	26.4815	0.371253	0.784454
SH374010.07FU	Humicola grisea	Ascomycota	Sordariomycetes	Saprotroph	25.8025	0.445187	0.652144
SH183331.07FU	Geomyces auratus	Ascomycota	Leotiomycetes	-	25.5556	0.526615	0.756843
SH196224.07FU	Dermateaceae sp.	Ascomycota	Leotiomycetes	-	25.5556	0.438845	0.788442
SH214904.07FU	Ascomycota sp.	Ascomycota	unidentified	-	24.9383	0.497138	0.691318
SH180110.07FU	Mortierella gamsii	Mucoromycota	Mortierellomycetes	Saprotroph	24.5679	0.558072	0.78577
SH216990.07FU	Oidiodendron chlamydosporicum	Ascomycota	Leotiomycetes	Endophyte	24.5062	0.418444	0.725173
SH195774.07FU	Aureobasidium pullulans	Ascomycota	Dothideomycetes	Saprotroph	24.1975	0.511449	0.73231
SH199612.07FU	Fungi sp.	unidentified	unidentified	-	24.1975	0.48059	0.859725
SH216099.07FU	Umbelopsis ramanniana	Mucoromycota	Umbelopsidomycetes	Saprotroph	23.2099	0.600789	0.769715
SH216098.07FU	Umbelopsis changbaiensis	Mucoromycota	Umbelopsidomycetes	Saprotroph	23.2099	0.519039	0.747516
SH196473.07FU	Saccharomycetales sp.	Ascomycota	Saccharomycetes	Saprotroph	22.9012	0.46043	0.800593
SH197643.07FU	Exophiala equina	Ascomycota	Eurotiomycetes	Saprotroph	22.7778	0.487341	0.715534
SH182180.07FU	Tremellomycetes sp.	Basidiomycota	Tremellomycetes	-	22.7778	0.436167	0.845541
SH196641.07FU	Trichosporon dehoogii	Basidiomycota	Tremellomycetes	Animal pathogen	22.5926	0.419178	0.744281
SH216991.07FU	Oidiodendron pilicola	Ascomycota	Leotiomycetes	Endophyte	22.5309	0.451184	0.797875
SH023500.07FU	Trichocomaceae sp.	Ascomycota	Eurotiomycetes	Saprotroph	22.0988	0.327814	0.787898
SH190868.07FU	Trichoderma spirale	Ascomycota	Sordariomycetes	Wood Saprotroph	21.7284	0.549062	0.713223
SH279517.07FU	Penicillium swiecickii	Ascomycota	Eurotiomycetes	Saprotroph	20.2469	0.528422	0.80202
SH215930.07FU	Ascomycota sp.	Ascomycota	unidentified	-	20.1852	0.470619	0.810725
SH117088.07FU	Epicoccum nigrum	Ascomycota	Dothideomycetes	Plant Pathogen	19.9383	0.496962	0.667094
SH213261.07FU	Cladophialophora sp.	Ascomycota	Eurotiomycetes	Saprotroph	19.6296	0.531226	0.774678
SH214267.07FU	Ascomycota sp.	Ascomycota	unidentified	-	19.3827	0.487475	0.795935
SH220720.07FU	Mycena cinerella	Basidiomycota	Agaricomycetes	Saprotroph	18.9506	0.470607	0.819663
SH200238.07FU	Ascomycota sp.	Ascomycota	unidentified	-	18.8889	0.507497	0.630635
SH195988.07FU	Venturiaceae sp.	Ascomycota	Dothideomycetes	-	18.7654	0.567105	0.753355
SH198115.07FU	Mycoarthris corallina	Ascomycota	Leotiomycetes	Saprotroph	18.7654	0.518576	0.798541
SH214459.07FU	Cenococcum geophilum	Ascomycota	Dothideomycetes	Ectomycorrhizal	18.642	0.488015	0.808975
SH214266.07FU	Pezoloma ericae	Ascomycota	Leotiomycetes	Ericoid Mycorrhizal	18.5802	0.506757	0.730539
SH208762.07FU	Mortierella pseudozygospora	Mucoromycota	Mortierellomycetes	Saprotroph	18.4568	0.555271	0.776471
SH207620.07FU	Basidiomycota sp.	Basidiomycota	unidentified	-	18.0864	0.407849	0.783271
SH219581.07FU	Sordariomycetes sp.	Ascomycota	unidentified	-	17.716	0.569958	0.840969
SH217001.07FU	Oidiodendron sp.	Ascomycota	Leotiomycetes	Endophyte	17.6543	0.471593	0.778856
SH193237.07FU	Chaetothyriales sp.	Ascomycota	Eurotiomycetes	-	17.4074	0.724113	0.785205
SH199400.07FU	Penicillium bialowiezense	Ascomycota	Eurotiomycetes	Saprotroph	17.3457	0.475412	0.751711
SH194391.07FU	Phacidium lacerum	Ascomycota	Leotiomycetes	Plant Pathogen	17.2222	0.521613	0.805885
SH220719.07FU	Agaricales sp.	Basidiomycota	Agaricomycetes	-	17.1605	0.517024	0.81814
SH192574.07FU	Pochonia bulbillosa	Ascomycota	Sordariomycetes	Animal pathogen	17.037	0.464922	0.760635
SH187861.07FU	Mortierella alliacea	Mucoromycota	Mortierellomycetes	Saprotroph	17.037	0.398161	0.775167
SH197469.07FU	Sebacinales sp.	Basidiomycota	Agaricomycetes	-	16.7284	0.50916	0.801637
SH187220.07FU	Polyporales sp.	Basidiomycota	Agaricomycetes	-	16.5432	0.539801	0.811767
SH495089.07FU	Herpotrichiellaceae sp.	Ascomycota	Eurotiomycetes	-	16.358	0.578677	0.610937
SH183186.07FU	Herpotrichiellaceae sp.	Ascomycota	Eurotiomycetes	-	16.2346	0.630016	0.833759
SH223367.07FU	Agaricales sp.	Basidiomycota	Agaricomycetes	-	16.2346	0.442817	0.745117
SH205441.07FU	Hypocreales sp.	Ascomycota	Sordariomycetes	Saprotroph	16.2346	0.169978	0.610032
SH229381.07FU	Trichoderma minutisporum	Ascomycota	Sordariomycetes	Wood Saprotroph	16.1728	0.452952	0.800888
SH206666.07FU	Adisciso yakushimense	Ascomycota	Sordariomycetes	Plant Pathogen	16.1111	0.64526	0.805206
SH181579.07FU	Chaetosphaeriaceae sp.	Ascomycota	Sordariomycetes	-	16.1111	0.444152	0.737821
SH220702.07FU	Nectriaceae sp.	Ascomycota	Sordariomycetes	Saprotroph	16.0494	0.681058	0.863589
SH215928.07FU	Ascomycota sp.	Ascomycota	unidentified	-	15.9877	0.295444	0.680683
SH182493.07FU	Penicillium parviverrucosum	Ascomycota	Eurotiomycetes	Saprotroph	15.9259	0.411827	0.732963
SH216987.07FU	Oidiodendron maius	Ascomycota	Leotiomycetes	Ericoid Mycorrhizal	15.8025	0.420775	0.836507
SH180109.07FU	Mortierella rishikesha	Mucoromycota	Mortierellomycetes	Saprotroph	15.7407	0.431548	0.726189
SH208302.07FU	Geminibasidium sp.	Basidiomycota	Geminibasidiomycetes	Saprotroph	15.6173	0.232783	0.703752
SH217841.07FU	Herpotrichiellaceae sp.	Ascomycota	Eurotiomycetes	-	15.5556	0.448571	0.807893
SH198655.07FU	Ascomycota sp.	Ascomycota	unidentified	-	15.4938	0.455095	0.741804
SH204986.07FU	Phialocephala fortinii	Ascomycota	Sordariomycetes	Endophyte	15.4938	0.254363	0.737653
SH184178.07FU	Ascomycota sp.	Ascomycota	unidentified	-	15.3086	0.44277	0.676238
SH207227.07FU	Phallus impudicus	Basidiomycota	Agaricomycetes	Saprotroph	14.7531	0.862237	0.627798
SH215250.07FU	Helotiales sp.	Ascomycota	Leotiomycetes	-	14.2593	0.488662	0.772314
SH180111.07FU	Mortierella exigua	Mucoromycota	Mortierellomycetes	Saprotroph	14.2593	0.42543	0.763463
SH219674.07FU	Gibberella tricincta	Ascomycota	Sordariomycetes	Plant Pathogen	14.1358	0.48657	0.725123
SH496541.07FU	Fungi sp.	unidentified	unidentified	-	14.0741	0.503855	0.734148
SH194257.07FU	Helotiales sp.	Ascomycota	Leotiomycetes	-	14.0123	0.791733	0.660718
SH197766.07FU	Tylospora asterophora	Basidiomycota	Agaricomycetes	Ectomycorrhizal	13.7037	0.496584	0.7881
SH019336.07FU	Ilyonectria destructans	Ascomycota	Sordariomycetes	Plant Pathogen	13.7037	0.44074	0.720519
SH181078.07FU	Meliniomyces variabilis	Ascomycota	Leotiomycetes	Ericoid Mycorrhizal	13.642	0.357778	0.745322
SH208578.07FU	Chaetothyriales sp.	Ascomycota	Eurotiomycetes	-	13.5185	0.484065	0.729885
SH187862.07FU	Mortierella macrocystopsis	Mucoromycota	Mortierellomycetes	Saprotroph	13.4568	0.44647	0.759373
SH182152.07FU	Ascomycota sp.	Ascomycota	unidentified	-	13.3951	0.449469	0.634234
SH350573.07FU	Trichoderma koningiopsis	Ascomycota	Sordariomycetes	Wood Saprotroph	13.3951	0.224507	0.6685
SH186050.07FU	Hydnodontaceae sp.	Basidiomycota	Agaricomycetes	-	13.3333	0.520063	0.784865
SH216993.07FU	Oidiodendron echinulatum	Ascomycota	Leotiomycetes	Endophyte	13.3333	0.301566	0.744669
SH287579.07FU	Beauveria pseudobassiana	Ascomycota	Sordariomycetes	Animal pathogen	13.3333	0.27506	0.70057
SH245187.07FU	Phoma huancayensis	Ascomycota	Dothideomycetes	Wood Saprotroph	13.0864	0.470863	0.702965
SH183634.07FU	Mortierella amoeboidea	Mucoromycota	Mortierellomycetes	Saprotroph	13.0247	0.412414	0.752702
SH196093.07FU	Umbelopsis sp.	Mucoromycota	Umbelopsidomycetes	Saprotroph	13.0247	0.363591	0.748579
SH181342.07FU	Trichoderma viride	Ascomycota	Sordariomycetes	Endophyte	12.963	0.365308	0.76121
SH220731.07FU	Mycena sanguinolenta	Basidiomycota	Agaricomycetes	Saprotroph	12.9012	0.704899	0.806073
SH193238.07FU	Cladophialophora sp.	Ascomycota	Eurotiomycetes	Saprotroph	12.8395	0.411872	0.803847
SH193939.07FU	Mortierella pulchella	Mucoromycota	Mortierellomycetes	Saprotroph	12.7778	0.429472	0.699355
SH196824.07FU	Piloderma sphaerosporum	Basidiomycota	Agaricomycetes	Ectomycorrhizal	12.716	0.558378	0.764284
SH008140.07FU	Fungi sp.	unidentified	unidentified	-	12.716	0.405974	0.666099
SH275913.07FU	Acephala applanata	Ascomycota	Leotiomycetes	Endophyte	12.6543	0.342253	0.727428
SH202969.07FU	Nectria ramulariae	Ascomycota	Sordariomycetes	Plant Pathogen	12.6543	0.342034	0.711105
SH407681.07FU	Penicillium chrysogenum	Ascomycota	Eurotiomycetes	Plant Pathogen	12.6543	0.298013	0.717045
SH407693.07FU	Penicillium griseofulvum	Ascomycota	Eurotiomycetes	Saprotroph	12.5926	0.590758	0.67942
SH184180.07FU	Preussia flanaganii	Ascomycota	Dothideomycetes	Saprotroph	12.5309	0.341008	0.604958
SH185196.07FU	Mortierella gemmifera	Mucoromycota	Mortierellomycetes	Saprotroph	12.3457	0.212205	0.695881
SH203693.07FU	Cadophora sp.	Ascomycota	Leotiomycetes	Endophyte	12.1605	0.488853	0.771445
SH217842.07FU	Chaetothyriales sp.	Ascomycota	Eurotiomycetes	-	12.0988	0.264539	0.753009
SH198996.07FU	Pyrenochaetopsis leptospora	Ascomycota	Dothideomycetes	Saprotroph	12.0988	0.24547	0.705535
SH196234.07FU	Helotiales sp.	Ascomycota	Leotiomycetes	-	12.037	0.475275	0.728372
SH194252.07FU	Helotiales sp.	Ascomycota	Leotiomycetes	-	12.037	0.24713	0.708401
SH184964.07FU	Tolypocladium cylindrosporum	Ascomycota	Sordariomycetes	Animal pathogen	11.9753	0.481371	0.720575
SH196091.07FU	Umbelopsis isabellina	Mucoromycota	Umbelopsidomycetes	Saprotroph	11.9753	0.35187	0.788631
SH196475.07FU	Helotiales sp.	Ascomycota	Leotiomycetes	-	11.9136	0.328184	0.734507
SH206392.07FU	Dothideomycetes sp.	Ascomycota	Dothideomycetes	-	11.8519	0.399381	0.797359
SH179954.07FU	Luellia recondita	Basidiomycota	Agaricomycetes	Saprotroph	11.6049	0.594301	0.812515
SH008258.07FU	Cadophora sp.	Ascomycota	Leotiomycetes	Endophyte	11.6049	0.368118	0.643686
SH201404.07FU	Penicillium penicillioides	Ascomycota	Eurotiomycetes	Saprotroph	11.5432	0.604326	0.826647
SH005081.07FU	Tremellomycetes sp.	Basidiomycota	Tremellomycetes	-	11.4815	0.676959	0.646328
SH329706.07FU	Trichosporon dulcitum	Basidiomycota	Tremellomycetes	Animal pathogen	11.4815	0.369171	0.77081
SH015851.07FU	Fungi sp.	unidentified	unidentified	-	11.4815	0.348097	0.74258
SH372021.07FU	Penicillium cairnsense	Ascomycota	Eurotiomycetes	Saprotroph	11.358	0.617492	0.794216
SH219102.07FU	Sordariomycetes sp.	Ascomycota	Sordariomycetes	-	11.358	0.413422	0.828178
SH181085.07FU	Meliniomyces vraolstadiae	Ascomycota	Leotiomycetes	Ectomycorrhizal	11.358	0.297116	0.765015
SH182913.07FU	Phaeosphaeriaceae sp.	Ascomycota	Dothideomycetes	-	11.2963	0.449805	0.609642
SH182483.07FU	Penicillium decumbens	Ascomycota	Eurotiomycetes	Saprotroph	11.2963	0.325262	0.545517
SH521508.07FU	Ascomycota sp.	Ascomycota	unidentified	-	11.2963	0.25442	0.630577
SH216786.07FU	Pleosporaceae sp.	Ascomycota	Dothideomycetes	-	11.2346	0.86907	0.881092
SH345889.07FU	Peyronellaea sp.	Ascomycota	Dothideomycetes	Saprotroph	11.1728	0.238814	0.671591
SH180116.07FU	Mortierella sclerotiella	Mucoromycota	Mortierellomycetes	Saprotroph	11.1111	0.386171	0.732928
SH216998.07FU	Oidiodendron periconioides	Ascomycota	Leotiomycetes	Endophyte	11.1111	0.24485	0.776359
SH211242.07FU	Sordariaceae sp.	Ascomycota	Sordariomycetes	-	11.1111	0.243995	0.725958
SH206474.07FU	Alternaria arborescens	Ascomycota	Dothideomycetes	Wood Saprotroph	11.0494	0.370421	0.707539
SH219675.07FU	Nectriaceae sp.	Ascomycota	Sordariomycetes	Saprotroph	10.9259	0.483196	0.814351
SH005080.07FU	Tremellomycetes sp.	Basidiomycota	Tremellomycetes	-	10.9259	0.326402	0.721954
SH490662.07FU	Sporormiaceae sp.	Ascomycota	Dothideomycetes	-	10.8642	0.508373	0.81914
SH213880.07FU	Gibberella tricincta	Ascomycota	Sordariomycetes	Plant Pathogen	10.8025	0.511738	0.761709
SH207075.07FU	Chaetothyriales sp.	Ascomycota	Eurotiomycetes	-	10.7407	0.740942	0.684211
SH202710.07FU	Ascomycota sp.	Ascomycota	unidentified	-	10.7407	0.310274	0.729688
SH426644.07FU	Meliniomyces bicolor	Ascomycota	Leotiomycetes	Ectomycorrhizal	10.7407	0.278888	0.743159
SH216097.07FU	Umbelopsis sp.	Mucoromycota	Umbelopsidomycetes	Saprotroph	10.679	0.525006	0.742499
SH408326.07FU	Peyronellaea sancta	Ascomycota	Dothideomycetes	Saprotroph	10.679	0.298157	0.716626
SH208582.07FU	Chaetothyriales sp.	Ascomycota	Eurotiomycetes	-	10.6173	0.261078	0.849433
SH219615.07FU	Venturia sp.	Ascomycota	Dothideomycetes	Plant Pathogen	10.5556	0.55688	0.750327
SH195345.07FU	Humicola sp.	Ascomycota	Sordariomycetes	Saprotroph	10.5556	0.481467	0.718864
SH186928.07FU	Ascomycota sp.	Ascomycota	unidentified	-	10.5556	0.196899	0.626643
SH179955.07FU	Luellia sp.	Basidiomycota	Agaricomycetes	Saprotroph	10.4321	0.199446	0.705352
SH182794.07FU	Ilyonectria macrodidyma	Ascomycota	Sordariomycetes	Plant Pathogen	10.3704	0.333432	0.676788
SH181628.07FU	Cryptococcus victoriae	Basidiomycota	Tremellomycetes	Saprotroph	10.3086	0.359445	0.710185
SH219610.07FU	Venturia sp.	Ascomycota	Dothideomycetes	Plant Pathogen	10.3086	0.309522	0.595053
SH200451.07FU	Pleosporales sp.	Ascomycota	Dothideomycetes	-	10.2469	0.685058	0.805746
SH182624.07FU	Lophodermium piceae	Ascomycota	Leotiomycetes	Plant Pathogen	10.2469	0.604072	0.8382
SH186943.07FU	Pleosporales sp.	Ascomycota	Dothideomycetes	-	10.1852	0.780478	0.896882
SH180664.07FU	Microbotryomycetes sp.	Basidiomycota	Microbotryomycetes	-	10.1852	0.433741	0.754744
SH523871.07FU	Darksidea alpha	Ascomycota	Dothideomycetes	-	10.1235	0.633923	0.87808
SH181585.07FU	Chaetosphaeria sp.	Ascomycota	Sordariomycetes	Saprotroph	10	0.645063	0.728573
SH176741.07FU	Suillus variegatus	Basidiomycota	Agaricomycetes	Ectomycorrhizal	10	0.546707	0.664513
SH493946.07FU	Leptosphaeriaceae sp.	Ascomycota	Dothideomycetes	-	9.93827	0.464735	0.727973
SH012122.07FU	Pochonia cordycepisociata	Ascomycota	Sordariomycetes	Animal pathogen	9.93827	0.391513	0.754135
SH211202.07FU	Bionectriaceae sp.	Ascomycota	Sordariomycetes	Saprotroph	9.87654	0.439953	0.672024
SH215677.07FU	Byssonectria fusispora	Ascomycota	Pezizomycetes	Saprotroph	9.87654	0.244291	0.695816
SH207011.07FU	Pleosporales sp.	Ascomycota	Dothideomycetes	-	9.81481	0.452	0.777625
SH211298.07FU	Tetracladium sp.	Ascomycota	Leotiomycetes	Saprotroph	9.81481	0.179037	0.585321
SH182377.07FU	Lactarius rufus	Basidiomycota	Agaricomycetes	Ectomycorrhizal	9.75309	0.37576	0.647463
SH245191.07FU	Macroventuria anomochaeta	Ascomycota	Dothideomycetes	-	9.62963	0.635219	0.811903
SH357830.07FU	Cryptococcus fuscescens	Basidiomycota	Tremellomycetes	Saprotroph	9.62963	0.425891	0.678357
SH203497.07FU	Ascomycota sp.	Ascomycota	unidentified	-	9.62963	0.376039	0.766719
SH208301.07FU	Geminibasidium sp.	Basidiomycota	Geminibasidiomycetes	Saprotroph	9.62963	0.262525	0.603555
SH199633.07FU	Mortierella horticola	Mucoromycota	Mortierellomycetes	Saprotroph	9.5679	0.4316	0.72009
SH209754.07FU	Sordariales sp.	Ascomycota	Sordariomycetes	-	9.5679	0.362387	0.859749
SH184926.07FU	Agaricales sp.	Basidiomycota	Agaricomycetes	-	9.50617	0.544366	0.766507
SH497382.07FU	Phaeosphaeriaceae sp.	Ascomycota	Dothideomycetes	-	9.50617	0.438832	0.693384
SH199403.07FU	Penicillium soppii	Ascomycota	Eurotiomycetes	Saprotroph	9.50617	0.331457	0.795618
SH491957.07FU	Ascomycota sp.	Ascomycota	unidentified	-	9.50617	0.0475679	0.601355
SH193247.07FU	Cladophialophora sylvestris	Ascomycota	Eurotiomycetes	Saprotroph	9.44444	0.757753	0.729354
SH186707.07FU	Russula cyanoxantha	Basidiomycota	Agaricomycetes	Ectomycorrhizal	9.44444	0.642381	0.796661
SH216785.07FU	Ulocladium chartarum	Ascomycota	Dothideomycetes	Plant Pathogen	9.44444	0.607349	0.779113
SH215110.07FU	Ascomycota sp.	Ascomycota	unidentified	-	9.38272	0.330114	0.800043
SH014364.07FU	Trichoderma semiorbis	Ascomycota	Sordariomycetes	Wood Saprotroph	9.38272	0.31329	0.695405
SH021570.07FU	Dothideomycetes sp.	Ascomycota	Dothideomycetes	-	9.32099	0.336228	0.863054
SH187072.07FU	Fungi sp.	unidentified	unidentified	-	9.25926	0.612449	0.815771
SH205223.07FU	Ascomycota sp.	Ascomycota	unidentified	-	9.25926	0.206908	0.706129
SH190469.07FU	Russula ochroleuca	Basidiomycota	Agaricomycetes	Ectomycorrhizal	9.19753	0.626013	0.684285
SH184181.07FU	Sporormiaceae sp.	Ascomycota	Dothideomycetes	-	9.19753	0.592576	0.850533
SH497383.07FU	Mortierellaceae sp.	Mucoromycota	Mortierellomycetes	-	9.1358	0.301915	0.754398
SH220118.07FU	Lactarius quietus	Basidiomycota	Agaricomycetes	Ectomycorrhizal	9.07407	0.644792	0.631972
SH195328.07FU	Chaetomiaceae sp.	Ascomycota	Sordariomycetes	-	9.07407	0.33465	0.698489
SH182978.07FU	Ascomycota sp.	Ascomycota	unidentified	-	9.01235	0.699064	0.844468
SH188230.07FU	Ascomycota sp.	Ascomycota	unidentified	-	9.01235	0.419952	0.838568
SH202693.07FU	Xenopolyscytalum pinea	Ascomycota	Leotiomycetes	Saprotroph	9.01235	0.394835	0.76905
SH214294.07FU	Helotiales sp.	Ascomycota	Leotiomycetes	-	8.95062	0.301157	0.78957
SH213394.07FU	Mortierellales sp.	Mucoromycota	Mortierellomycetes	-	8.88889	0.523606	0.772938
SH196643.07FU	Trichosporon moniliiforme	Basidiomycota	Tremellomycetes	Animal pathogen	8.88889	0.353877	0.703377
SH229375.07FU	Trichoderma stellatum	Ascomycota	Sordariomycetes	Wood Saprotroph	8.88889	0.194199	0.750489
SH201320.07FU	Dothideomycetes sp.	Ascomycota	Dothideomycetes	-	8.82716	0.311228	0.804946
SH221016.07FU	Amanita rubescens	Basidiomycota	Agaricomycetes	Ectomycorrhizal	8.76543	0.735213	0.630821
SH199199.07FU	Exophiala moniliae	Ascomycota	Eurotiomycetes	Saprotroph	8.76543	0.41837	0.7096
SH180125.07FU	Mortierella sp.	Mucoromycota	Mortierellomycetes	Saprotroph	8.76543	0.394951	0.730101
SH196092.07FU	Umbelopsis sp.	Mucoromycota	Umbelopsidomycetes	Saprotroph	8.76543	0.300798	0.710419
SH214265.07FU	Cadophora finlandica	Ascomycota	Leotiomycetes	Endophyte	8.76543	0.106344	0.688236
SH182678.07FU	Clonostachys rosea	Ascomycota	Sordariomycetes	Plant Pathogen	8.7037	0.153023	0.717325
SH202967.07FU	Ilyonectria mors-panacis	Ascomycota	Sordariomycetes	Plant Pathogen	8.64198	0.427464	0.771526
SH184510.07FU	Thelephoraceae sp.	Basidiomycota	Agaricomycetes	-	8.64198	0.406754	0.794054
SH208845.07FU	Sagenomella diversispora	Ascomycota	Eurotiomycetes	Saprotroph	8.64198	0.341345	0.645622
SH194265.07FU	Helotiales sp.	Ascomycota	Leotiomycetes	-	8.64198	0.337129	0.766073
SH023910.07FU	Penicillium sp.	Ascomycota	Eurotiomycetes	Saprotroph	8.64198	0.223218	0.744628
SH176548.07FU	Russula decolorans	Basidiomycota	Agaricomycetes	Ectomycorrhizal	8.58025	0.532807	0.708406
SH197705.07FU	Xerocomellus pruinatus	Basidiomycota	Agaricomycetes	Ectomycorrhizal	8.58025	0.494679	0.650104
SH199128.07FU	Helotiales sp.	Ascomycota	Leotiomycetes	-	8.58025	0.35895	0.805477
SH027376.07FU	Fungi sp.	unidentified	unidentified	-	8.58025	0.282451	0.693253
SH206129.07FU	Helotiales sp.	Ascomycota	Leotiomycetes	-	8.51852	0.780547	0.61352
SH199410.07FU	Penicillium catenatum	Ascomycota	Eurotiomycetes	Saprotroph	8.51852	0.563762	0.59261
SH174174.07FU	Ascomycota sp.	Ascomycota	unidentified	-	8.51852	0.176948	0.690514
SH204315.07FU	Tetracladium sp.	Ascomycota	Leotiomycetes	Saprotroph	8.51852	0.111091	0.647261
SH187868.07FU	Mortierella cystojenkinii	Mucoromycota	Mortierellomycetes	Saprotroph	8.45679	0.318017	0.723415
SH183633.07FU	Fungi sp.	unidentified	unidentified	-	8.39506	0.178363	0.731511
SH214280.07FU	Leotiomycetes sp.	Ascomycota	Leotiomycetes	-	8.33333	0.556554	0.668385
SH204485.07FU	Helotiales sp.	Ascomycota	Leotiomycetes	-	8.33333	0.388725	0.697829
SH203280.07FU	Helotiales sp.	Ascomycota	Leotiomycetes	-	8.2716	0.385921	0.787821
SH184428.07FU	Helotiales sp.	Ascomycota	Leotiomycetes	-	8.20988	0.756364	0.66632
SH188471.07FU	Cortinarius casimiri	Basidiomycota	Agaricomycetes	Ectomycorrhizal	8.20988	0.320001	0.672088
SH493008.07FU	Ciliciopodium brevipes	Ascomycota	Sordariomycetes	Saprotroph	8.14815	0.85134	0.632052
SH489152.07FU	Piloderma sp.	Basidiomycota	Agaricomycetes	Ectomycorrhizal	8.14815	0.787767	0.827037
SH209203.07FU	Rhodocollybia butyracea	Basidiomycota	Agaricomycetes	Saprotroph	8.14815	0.704809	0.822589
SH086771.07FU	Penicillium quercetorum	Ascomycota	Eurotiomycetes	Saprotroph	8.14815	0.569676	0.577064
SH214441.07FU	Agaricales sp.	Basidiomycota	Agaricomycetes	-	8.14815	0.512777	0.76452
SH483971.07FU	Agaricomycetes sp.	Basidiomycota	Agaricomycetes	-	8.14815	0.376958	0.738948
SH182990.07FU	Ascomycota sp.	Ascomycota	unidentified	-	8.14815	0.220757	0.689733
SH196095.07FU	Umbelopsis sp.	Mucoromycota	Umbelopsidomycetes	Saprotroph	8.02469	0.294512	0.75829
SH215932.07FU	Ascomycota sp.	Ascomycota	unidentified	-	8.02469	0.217921	0.662767
SH198114.07FU	Helotiales sp.	Ascomycota	Leotiomycetes	-	7.96296	0.327039	0.766396
SH219611.07FU	Fusicladium sp.	Ascomycota	Dothideomycetes	Plant Pathogen	7.96296	0.275899	0.779097
SH021004.07FU	Fusarium sp.	Ascomycota	Sordariomycetes	Plant Pathogen	7.90123	0.577846	0.881058
SH205326.07FU	Ascomycota sp.	Ascomycota	unidentified	-	7.90123	0.343821	0.772811
SH212824.07FU	Guehomyces pullulans	Basidiomycota	Tremellomycetes	-	7.90123	0.33731	0.72115
SH229383.07FU	Trichoderma parapiluliferum	Ascomycota	Sordariomycetes	Wood Saprotroph	7.90123	0.21372	0.753027
SH182512.07FU	Penicillium angulare	Ascomycota	Eurotiomycetes	Saprotroph	7.83951	0.520335	0.685068
SH179290.07FU	Agaricales sp.	Basidiomycota	Agaricomycetes	-	7.83951	0.483988	0.764217
SH201703.07FU	Leotiomycetes sp.	Ascomycota	Leotiomycetes	-	7.83951	0.261628	0.774836
SH013070.07FU	Mortierellaceae sp.	Mucoromycota	Mortierellomycetes	-	7.83951	0.247403	0.631478
SH200450.07FU	Pleosporales sp.	Ascomycota	Dothideomycetes	-	7.77778	0.749829	0.579242
SH180117.07FU	Mortierella sp.	Mucoromycota	Mortierellomycetes	Saprotroph	7.77778	0.38504	0.711898
SH000317.07FU	Fungi sp.	unidentified	unidentified	-	7.71605	0.551347	0.764625
SH219857.07FU	Russula paludosa	Basidiomycota	Agaricomycetes	Ectomycorrhizal	7.71605	0.380696	0.735941
SH187873.07FU	Mortierella sp.	Mucoromycota	Mortierellomycetes	Saprotroph	7.65432	0.599591	0.814655
SH220724.07FU	Mycena metata	Basidiomycota	Agaricomycetes	Saprotroph	7.65432	0.457513	0.763347
SH187688.07FU	Pseudoplectania nigrella	Ascomycota	Pezizomycetes	Saprotroph	7.65432	0.315581	0.679611
SH218292.07FU	Helotiales sp.	Ascomycota	Leotiomycetes	-	7.65432	0.246282	0.60467
SH421220.07FU	Beauveria bassiana	Ascomycota	Sordariomycetes	Animal pathogen	7.65432	0.232046	0.657074
SH175885.07FU	Agaricales sp.	Basidiomycota	Agaricomycetes	-	7.59259	0.428193	0.784507
SH202713.07FU	Ascomycota sp.	Ascomycota	unidentified	-	7.59259	0.311379	0.806184
SH457973.07FU	Penicillium spinulosum	Ascomycota	Eurotiomycetes	Saprotroph	7.59259	0.198932	0.673738
SH193385.07FU	Apodus deciduus	Ascomycota	Sordariomycetes	Saprotroph	7.59259	0.176982	0.659457
SH181589.07FU	Chloridium sp.	Ascomycota	Sordariomycetes	Ectomycorrhizal	7.53086	0.684741	0.836529
SH183330.07FU	Gymnostellatospora japonica	Ascomycota	Leotiomycetes	Saprotroph	7.53086	0.34334	0.689051
SH181090.07FU	Leotiomycetes sp.	Ascomycota	Leotiomycetes	-	7.53086	0.256358	0.760147
SH030369.07FU	Helotiales sp.	Ascomycota	Leotiomycetes	-	7.46914	0.299089	0.693532
SH213816.07FU	Auriculariales sp.	Basidiomycota	Agaricomycetes	-	7.46914	0.296634	0.728978
SH188380.07FU	Mucor abundans	Mucoromycota	Mucoromycetes	Saprotroph	7.40741	0.544632	0.78651
SH085192.07FU	Trichoderma pubescens	Ascomycota	Sordariomycetes	Wood Saprotroph	7.40741	0.356279	0.770242
SH203190.07FU	Preussia pilosella	Ascomycota	Dothideomycetes	Saprotroph	7.40741	0.233323	0.704841
SH184430.07FU	Gyoerffyella sp.	Ascomycota	Leotiomycetes	Saprotroph	7.40741	0.0717324	0.738043
SH180465.07FU	Ascomycota sp.	Ascomycota	unidentified	-	7.34568	0.551367	0.739171
SH202729.07FU	Infundichalara minuta	Ascomycota	Leotiomycetes	Saprotroph	7.34568	0.503169	0.779397
SH532452.07FU	Elaphomyces muricatus	Ascomycota	Eurotiomycetes	Ectomycorrhizal	7.34568	0.412728	0.785054
SH182030.07FU	Pilidium concavum	Ascomycota	Leotiomycetes	Plant Pathogen	7.34568	0
SH019159.07FU	Chalara sp.	Ascomycota	Leotiomycetes	Saprotroph	7.28395	0.702648	0.76651
SH408324.07FU	Phoma pedeiae	Ascomycota	Dothideomycetes	Wood Saprotroph	7.28395	0.461158	0.704661
SH197943.07FU	Amphinema byssoides	Basidiomycota	Agaricomycetes	Ectomycorrhizal	7.28395	0.451405	0.754101
SH220718.07FU	Agaricales sp.	Basidiomycota	Agaricomycetes	-	7.28395	0.289164	0.740004
SH219124.07FU	Sporormiaceae sp.	Ascomycota	Dothideomycetes	-	7.22222	0.663422	0.87721
SH196708.07FU	Piloderma sp.	Basidiomycota	Agaricomycetes	Ectomycorrhizal	7.22222	0.461368	0.788075
SH180488.07FU	Archaeorhizomyces sp.	Ascomycota	Archaeorhizomycetes	-	7.22222	0.409308	0.752685
SH204931.07FU	Resinicium bicolor	Basidiomycota	Agaricomycetes	Saprotroph	7.16049	0.441516	0.815783
SH206411.07FU	Fungi sp.	unidentified	unidentified	-	7.16049	0.337878	0.688959
SH217623.07FU	Hypocreales sp.	Ascomycota	Sordariomycetes	Saprotroph	7.16049	0.24598	0.750845
SH191149.07FU	Verticillium leptobactrum	Ascomycota	Sordariomycetes	Plant Pathogen	7.16049	0.115185	0.72596
SH218529.07FU	Ochroconis sp.	Ascomycota	Dothideomycetes	Saprotroph	7.09877	0.865792	0.669404
SH181666.07FU	Cylindrium sp.	Ascomycota	Sordariomycetes	Saprotroph	7.09877	0.459385	0.653664
SH208736.07FU	Pleosporales sp.	Ascomycota	Dothideomycetes	-	7.09877	0.26825	0.783037
SH180112.07FU	Mortierella hyalina	Mucoromycota	Mortierellomycetes	Saprotroph	7.03704	0.387716	0.713903
SH217880.07FU	Ascomycota sp.	Ascomycota	unidentified	-	7.03704	0
SH180115.07FU	Mortierella minutissima	Mucoromycota	Mortierellomycetes	Saprotroph	6.97531	0.262649	0.705305
SH199386.07FU	Trechispora sp.	Basidiomycota	Agaricomycetes	Wood Saprotroph	6.97531	0.231353	0.746754
SH198116.07FU	Cistella albidolutea	Ascomycota	Leotiomycetes	Saprotroph	6.97531	0
SH204497.07FU	Rozellomycota sp.	Cryptomycota	Rozellidea	-	6.91358	0.342507	0.702116
SH195223.07FU	Ascomycota sp.	Ascomycota	unidentified	-	6.91358	0.337081	0.755542
SH187866.07FU	Mortierella pulchella	Mucoromycota	Mortierellomycetes	Saprotroph	6.91358	0.125459	0.698096
SH180464.07FU	Herpotrichiellaceae sp.	Ascomycota	Eurotiomycetes	-	6.85185	0.616613	0.826126
SH212640.07FU	Ascomycota sp.	Ascomycota	unidentified	-	6.85185	0.546727	0.740813
SH175278.07FU	Ascomycota sp.	Ascomycota	unidentified	-	6.85185	0.392085	0.746274
SH202705.07FU	Ascomycota sp.	Ascomycota	unidentified	-	6.85185	0.311753	0.743924
SH193233.07FU	Cladophialophora minutissima	Ascomycota	Eurotiomycetes	Saprotroph	6.85185	0.21625	0.754185
SH197859.07FU	Cyphellophora sessilis	Ascomycota	Eurotiomycetes	Saprotroph	6.79012	0.692128	0.827862
SH208741.07FU	Paraphoma sp.	Ascomycota	Dothideomycetes	-	6.79012	0.605639	0.83392
SH192620.07FU	Capnodiales sp.	Ascomycota	Dothideomycetes	-	6.79012	0.478783	0.820187
SH174320.07FU	Helotiales sp.	Ascomycota	Leotiomycetes	-	6.79012	0.415192	0.664337
SH009022.07FU	Trechispora invisitata	Basidiomycota	Agaricomycetes	Wood Saprotroph	6.79012	0.394074	0.766998
SH180923.07FU	Fungi sp.	unidentified	unidentified	-	6.79012	0.277526	0.833562
SH110236.07FU	Leohumicola minima	Ascomycota	Leotiomycetes	Saprotroph	6.79012	0.234914	0.739521
SH208737.07FU	Pleosporales sp.	Ascomycota	Dothideomycetes	-	6.79012	0.233285	0.720613
SH198669.07FU	Pleosporales sp.	Ascomycota	Dothideomycetes	-	6.7284	0.473134	0.811082
SH207981.07FU	Acremonium alternatum	Ascomycota	Leotiomycetes	Wood Saprotroph	6.7284	0.234372	0.713664
SH181859.07FU	Hysteriales sp.	Ascomycota	Dothideomycetes	-	6.66667	0.704274	0.596389
SH458295.07FU	Ascomycota sp.	Ascomycota	unidentified	-	6.66667	0.588781	0.857698
SH006647.07FU	Preussia sp.	Ascomycota	Dothideomycetes	Saprotroph	6.66667	0.489197	0.840082
SH181089.07FU	Leotiomycetes sp.	Ascomycota	Leotiomycetes	-	6.66667	0.340868	0.566144
SH357827.07FU	Cryptococcus phenolicus	Basidiomycota	Tremellomycetes	Saprotroph	6.66667	0.339078	0.696149
SH386829.07FU	Penicillium ribium	Ascomycota	Eurotiomycetes	Saprotroph	6.66667	0.335307	0.711321
SH207150.07FU	Penicillium melinii	Ascomycota	Eurotiomycetes	Saprotroph	6.66667	0.213951	0.735371
SH184517.07FU	Thelephoraceae sp.	Basidiomycota	Agaricomycetes	-	6.60494	0.526613	0.631243
SH175063.07FU	Lophodermium pinastri	Ascomycota	Leotiomycetes	Plant Pathogen	6.60494	0.405058	0.73097
SH489674.07FU	Hypocreales sp.	Ascomycota	Sordariomycetes	Saprotroph	6.60494	0.354326	0.717885
SH179622.07FU	Humaria hemisphaerica	Ascomycota	Pezizomycetes	Ectomycorrhizal	6.60494	0.303959	0.788005
SH196478.07FU	Ascomycota sp.	Ascomycota	unidentified	-	6.60494	0.192352	0.561336
SH191316.07FU	Neurospora terricola	Ascomycota	Sordariomycetes	Saprotroph	6.60494	0.154362	0.659878
SH207245.07FU	Fungi sp.	unidentified	unidentified	-	6.60494	0.106793	0.678464
SH027729.07FU	Purpureocillium lilacinum	Ascomycota	Sordariomycetes	Mycoparasite	6.54321	0.447688	0.863104
SH201434.07FU	Agaricales sp.	Basidiomycota	Agaricomycetes	-	6.54321	0.438718	0.826865
SH188390.07FU	Umbelopsis ramanniana	Mucoromycota	Umbelopsidomycetes	Saprotroph	6.48148	0.528198	0.798736
SH186986.07FU	Fungi sp.	unidentified	unidentified	-	6.48148	0.489091	0.861379
SH213264.07FU	Cladophialophora chaetospira	Ascomycota	Eurotiomycetes	Saprotroph	6.48148	0.371509	0.747477
SH196230.07FU	Hyaloscyphaceae sp.	Ascomycota	Leotiomycetes	-	6.48148	0.358727	0.729042
SH182986.07FU	Phaeosphaeria sp.	Ascomycota	Dothideomycetes	Saprotroph	6.48148	0.348032	0.746512
SH186930.07FU	Ascomycota sp.	Ascomycota	unidentified	-	6.48148	0.0574357	0.682005
SH208932.07FU	Dothideomycetes sp.	Ascomycota	Dothideomycetes	-	6.41975	0.475437	0.744328
SH201192.07FU	Schizothecium carpinicola	Ascomycota	Sordariomycetes	Saprotroph	6.41975	0.369397	0.730285
SH025130.07FU	Paraphoma sp.	Ascomycota	Dothideomycetes	-	6.41975	0.028076	0.56072
SH495717.07FU	Xylariaceae sp.	Ascomycota	Sordariomycetes	-	6.35802	0.858089	0.60612
SH026734.07FU	Mortierellales sp.	Mucoromycota	Mortierellomycetes	-	6.35802	0.581882	0.787541
SH203654.07FU	Ascomycota sp.	Ascomycota	unidentified	-	6.35802	0.384552	0.801993
SH174569.07FU	Dothideomycetes sp.	Ascomycota	Dothideomycetes	-	6.35802	0.350236	0.720382
SH468697.07FU	Capnodiales sp.	Ascomycota	Dothideomycetes	-	6.2963	0.624279	0.726309
SH217018.07FU	Oidiodendron rhodogenum	Ascomycota	Leotiomycetes	Endophyte	6.2963	0.350049	0.759407
SH185114.07FU	Clavaria sp.	Basidiomycota	Agaricomycetes	Saprotroph	6.2963	0.264105	0.835417
SH491469.07FU	Trichosporon sp.	Basidiomycota	Tremellomycetes	Animal pathogen	6.2963	0.196516	0.651068
SH201644.07FU	Hyaloscyphaceae sp.	Ascomycota	Leotiomycetes	-	6.2963	0.174934	0.666373
SH186775.07FU	Rhexocercosporidium panacis	Ascomycota	Leotiomycetes	Plant Pathogen	6.2963	0.148944	0.648867
SH180227.07FU	Atheliaceae sp.	Basidiomycota	Agaricomycetes	-	6.2963	0.0999367	0.718951
SH195294.07FU	Chaetomiaceae sp.	Ascomycota	Sordariomycetes	-	6.23457	0.533959	0.882043
SH211705.07FU	Helotiales sp.	Ascomycota	Leotiomycetes	-	6.23457	0.529905	0.730804
SH184534.07FU	Thelephoraceae sp.	Basidiomycota	Agaricomycetes	-	6.23457	0.468141	0.683776
SH213273.07FU	Cladophialophora chaetospira	Ascomycota	Eurotiomycetes	Saprotroph	6.23457	0.444945	0.757446
SH203892.07FU	Piloderma bicolor	Basidiomycota	Agaricomycetes	Ectomycorrhizal	6.23457	0.390895	0.726878
SH188388.07FU	Umbelopsis angularis	Mucoromycota	Umbelopsidomycetes	Saprotroph	6.23457	0.228098	0.721408
SH013008.07FU	Helotiales sp.	Ascomycota	Leotiomycetes	-	6.23457	0.21763	0.737592
SH212690.07FU	Tetracladium sp.	Ascomycota	Leotiomycetes	Saprotroph	6.23457	0.15469	0.738778
SH206962.07FU	Ascobolus sp.	Ascomycota	Pezizomycetes	Saprotroph	6.23457	0
SH201106.07FU	Heterobasidion abietinum	Basidiomycota	Agaricomycetes	Wood Saprotroph	6.17284	0.571509	0.832014
SH193777.07FU	Mastigobasidium sp.	Basidiomycota	Microbotryomycetes	-	6.17284	0.4927	0.74895
SH217004.07FU	Oidiodendron echinulatum	Ascomycota	Leotiomycetes	Endophyte	6.17284	0.464233	0.742507
SH212430.07FU	Lecanicillium flavidum	Ascomycota	Sordariomycetes	Animal pathogen	6.17284	0.280741	0.708279
SH331610.07FU	Penicillium restrictum	Ascomycota	Eurotiomycetes	Saprotroph	6.17284	0.273988	0.650468
SH211718.07FU	Helotiales sp.	Ascomycota	Leotiomycetes	-	6.17284	0.264946	0.754292
SH200453.07FU	Pleosporaceae sp.	Ascomycota	Dothideomycetes	-	6.17284	0.065807	0.638033
SH289313.07FU	Curvibasidium cygneicollum	Basidiomycota	Microbotryomycetes	-	6.11111	0.476292	0.800641
SH204309.07FU	Tetracladium setigerum	Ascomycota	Leotiomycetes	Saprotroph	6.11111	0.385692	0.685864
SH019748.07FU	Helotiales sp.	Ascomycota	Leotiomycetes	-	6.11111	0.338458	0.773818
SH205735.07FU	Saccharomycetales sp.	Ascomycota	Saccharomycetes	Saprotroph	6.11111	0.172969	0.594108
SH221249.07FU	Xerocomellus cisalpinus	Basidiomycota	Agaricomycetes	Ectomycorrhizal	6.04938	0.635801	0.604087
SH220214.07FU	Clavulina coralloides	Basidiomycota	Agaricomycetes	Ectomycorrhizal	6.04938	0.422324	0.775477
SH198117.07FU	Helotiales sp.	Ascomycota	Leotiomycetes	-	6.04938	0.227946	0.695777
SH212098.07FU	Cortinarius sp.	Basidiomycota	Agaricomycetes	Ectomycorrhizal	6.04938	0.163896	0.660257
SH018745.07FU	Ascomycota sp.	Ascomycota	unidentified	-	6.04938	0.136274	0.663462
SH195228.07FU	Helotiales sp.	Ascomycota	Leotiomycetes	-	5.98765	0.61787	0.691331
SH195297.07FU	Ascomycota sp.	Ascomycota	unidentified	-	5.98765	0.522103	0.83122
SH016530.07FU	Helotiales sp.	Ascomycota	Leotiomycetes	-	5.98765	0.366785	0.73682
SH208931.07FU	Dothideomycetes sp.	Ascomycota	Dothideomycetes	-	5.98765	0.334265	0.661342
SH207010.07FU	Darksidea delta	Ascomycota	Dothideomycetes	-	5.98765	0.290333	0.843256
SH186959.07FU	Dothideomycetes sp.	Ascomycota	Dothideomycetes	-	5.98765	0.152599	0.790639
SH174516.07FU	Menispora ciliata	Ascomycota	Sordariomycetes	Saprotroph	5.92593	0.640794	0.623636
SH220213.07FU	Clavulina coralloides	Basidiomycota	Agaricomycetes	Ectomycorrhizal	5.92593	0.481729	0.78772
SH181092.07FU	Leotiomycetes sp.	Ascomycota	Leotiomycetes	-	5.92593	0.472601	0.601682
SH201605.07FU	Lachnum pygmaeum	Ascomycota	Leotiomycetes	Saprotroph	5.92593	0.222655	0.729812
SH219584.07FU	Fusarium concolor	Ascomycota	Sordariomycetes	Plant Pathogen	5.8642	0.420845	0.855671
SH183333.07FU	Ascomycota sp.	Ascomycota	unidentified	-	5.8642	0.262919	0.610147
SH220077.07FU	Calycina ellisii	Ascomycota	Leotiomycetes	Saprotroph	5.80247	0.410855	0.826686
SH219567.07FU	Infundichalara minuta	Ascomycota	Leotiomycetes	Saprotroph	5.80247	0.342944	0.797401
SH187566.07FU	Curvularia inaequalis	Ascomycota	Dothideomycetes	Plant Pathogen	5.80247	0.288911	0.82546
SH207159.07FU	Penicillium odoratum	Ascomycota	Eurotiomycetes	Saprotroph	5.80247	0.269742	0.672559
SH214272.07FU	Helotiales sp.	Ascomycota	Leotiomycetes	-	5.80247	0.162743	0.670611
SH175271.07FU	Ascomycota sp.	Ascomycota	unidentified	-	5.80247	0.116709	0.638683
SH184177.07FU	Sporormiaceae sp.	Ascomycota	Dothideomycetes	-	5.80247	0.00122751	0.663381
SH200447.07FU	Fungi sp.	unidentified	unidentified	-	5.80247	0
SH181668.07FU	Ascomycota sp.	Ascomycota	unidentified	-	5.74074	0.652094	0.735934
SH188392.07FU	Umbelopsis vinacea	Mucoromycota	Umbelopsidomycetes	Saprotroph	5.74074	0.393224	0.71283
SH219616.07FU	Venturia sp.	Ascomycota	Dothideomycetes	Plant Pathogen	5.74074	0.207617	0.706906
SH017666.07FU	Cladophialophora sp.	Ascomycota	Eurotiomycetes	Saprotroph	5.67901	0.778448	0.797035
SH214275.07FU	Helotiales sp.	Ascomycota	Leotiomycetes	-	5.67901	0.349085	0.811969
SH202698.07FU	Chalara longipes	Ascomycota	Leotiomycetes	Saprotroph	5.67901	0.32876	0.78127
SH204313.07FU	Tetracladium sp.	Ascomycota	Leotiomycetes	Saprotroph	5.67901	0.18855	0.56132
SH206397.07FU	Rhizosphaera kalkhoffii	Ascomycota	Dothideomycetes	Plant Pathogen	5.61728	0.552195	0.771937
SH489565.07FU	Chaetomium globosum	Ascomycota	Sordariomycetes	-	5.61728	0.524427	0.902733
SH200449.07FU	Pleosporales sp.	Ascomycota	Dothideomycetes	-	5.61728	0.151336	0.574314
SH206547.07FU	Exophiala sp.	Ascomycota	Eurotiomycetes	Saprotroph	5.55556	0.756928	0.647676
SH016231.07FU	Pleosporales sp.	Ascomycota	Dothideomycetes	-	5.55556	0.411445	0.832253
SH474556.07FU	Volutella sp.	Ascomycota	Sordariomycetes	Plant Pathogen	5.55556	0.266035	0.686733
SH196704.07FU	Piloderma sp.	Basidiomycota	Agaricomycetes	Ectomycorrhizal	5.55556	0.221271	0.773971
SH203498.07FU	Ascomycota sp.	Ascomycota	unidentified	-	5.55556	0
SH176403.07FU	Lactarius vietus	Basidiomycota	Agaricomycetes	Ectomycorrhizal	5.49383	0.394128	0.80952
SH181580.07FU	Ascomycota sp.	Ascomycota	unidentified	-	5.49383	0.370226	0.800777
SH181084.07FU	Helotiaceae sp.	Ascomycota	Leotiomycetes	-	5.49383	0.287829	0.733278
SH213408.07FU	Basidiomycota sp.	Basidiomycota	unidentified	-	5.49383	0.185536	0.635976
SH188589.07FU	Cortinarius decipiens	Basidiomycota	Agaricomycetes	Ectomycorrhizal	5.4321	0.377175	0.763809
SH020646.07FU	Pleosporales sp.	Ascomycota	Dothideomycetes	-	5.4321	0.248683	0.609989
SH206667.07FU	Ascomycota sp.	Ascomycota	unidentified	-	5.4321	0.00679498	0.599553
SH184435.07FU	Lemonniera centrosphaera	Ascomycota	unclassified	Saprotroph	5.4321	0
SH023409.07FU	Pleosporales sp.	Ascomycota	Dothideomycetes	-	5.4321	0
SH203174.07FU	Hypocreales sp.	Ascomycota	Sordariomycetes	Saprotroph	5.37037	0.809102	0.648357
SH180129.07FU	Mortierella longigemmata	Mucoromycota	Mortierellomycetes	Saprotroph	5.37037	0.530453	0.55179
SH207979.07FU	Acremonium persicinum	Ascomycota	Leotiomycetes	Saprotroph	5.37037	0.500682	0.858852
SH202868.07FU	Hygrophorus pustulatus	Basidiomycota	Agaricomycetes	Ectomycorrhizal	5.37037	0.406154	0.809746
SH216789.07FU	Pleosporaceae sp.	Ascomycota	Dothideomycetes	-	5.37037	0.403871	0.810374
SH215536.07FU	Preussia sp.	Ascomycota	Dothideomycetes	Saprotroph	5.37037	0.349061	0.811895
SH183805.07FU	Gymnopus androsaceus	Basidiomycota	Agaricomycetes	Saprotroph	5.37037	0.328994	0.790208
SH181539.07FU	Trichoderma virens	Ascomycota	Sordariomycetes	Wood Saprotroph	5.37037	0.309902	0.760597
SH204046.07FU	Ascomycota sp.	Ascomycota	unidentified	-	5.37037	0.302694	0.78643
SH206395.07FU	Scleroconidioma sphagnicola	Ascomycota	Dothideomycetes	Plant Pathogen	5.37037	0.253587	0.683542
SH180919.07FU	Saccharomycetales sp.	Ascomycota	Saccharomycetes	Saprotroph	5.37037	0.245819	0.59388
SH019507.07FU	Fungi sp.	unidentified	unidentified	-	5.37037	0.136416	0.619601
SH177551.07FU	Sordariales sp.	Ascomycota	Sordariomycetes	-	5.37037	0.106969	0.652858
SH200173.07FU	Pestalotiopsis sp.	Ascomycota	Sordariomycetes	Plant Pathogen	5.37037	0
SH182031.07FU	Chaetomella raphigera	Ascomycota	Leotiomycetes	Saprotroph	5.37037	0
SH530127.07FU	Fungi sp.	unidentified	unidentified	-	5.30864	0.635268	0.872596
SH449475.07FU	Aspergillus fumigatiaffinis	Ascomycota	Eurotiomycetes	Saprotroph	5.30864	0.618129	0.818707
SH218427.07FU	Russula fragilis	Basidiomycota	Agaricomycetes	Ectomycorrhizal	5.30864	0.57461	0.673336
SH188375.07FU	Mucor zonatus	Mucoromycota	Mucoromycetes	Saprotroph	5.30864	0.436512	0.816295
SH181577.07FU	Chaetosphaeria vermicularioides	Ascomycota	Sordariomycetes	Saprotroph	5.30864	0.403579	0.811501
SH213975.07FU	Penicillium simplicissimum	Ascomycota	Eurotiomycetes	Wood Saprotroph	5.30864	0.353007	0.741709
SH019747.07FU	Helotiales sp.	Ascomycota	Leotiomycetes	-	5.30864	0.315529	0.7654
SH211661.07FU	Cryptococcus pseudolongus	Basidiomycota	Tremellomycetes	Saprotroph	5.30864	0.31079	0.86361
SH185972.07FU	Mortierella globulifera	Mucoromycota	Mortierellomycetes	Saprotroph	5.30864	0.30497	0.655942
SH214269.07FU	Helotiales sp.	Ascomycota	Leotiomycetes	-	5.30864	0.20639	0.658499
SH220717.07FU	Agaricales sp.	Basidiomycota	Agaricomycetes	-	5.30864	0.143032	0.682596
SH177782.07FU	Tomentella badia	Basidiomycota	Agaricomycetes	Ectomycorrhizal	5.30864	0.062912	0.756319
SH208579.07FU	Chaetothyriales sp.	Ascomycota	Eurotiomycetes	-	5.24691	0.523889	0.738434
SH032362.07FU	Fungi sp.	unidentified	unidentified	-	5.24691	0.497284	0.572279
SH020703.07FU	Helotiales sp.	Ascomycota	Leotiomycetes	-	5.24691	0.479202	0.676107
SH200285.07FU	Chaetothyriales sp.	Ascomycota	Eurotiomycetes	-	5.24691	0.425493	0.60287
SH199531.07FU	Pleosporaceae sp.	Ascomycota	Dothideomycetes	-	5.24691	0.405203	0.719478
SH218298.07FU	Helotiales sp.	Ascomycota	Leotiomycetes	-	5.24691	0.390912	0.585177
SH190020.07FU	Cryptococcus sp.	Basidiomycota	Tremellomycetes	Saprotroph	5.24691	0.323929	0.756965
SH196058.07FU	Inocybe napipes	Basidiomycota	Agaricomycetes	Ectomycorrhizal	5.24691	0.323485	0.791471
SH016534.07FU	Ascomycota sp.	Ascomycota	unidentified	-	5.18519	0.690101	0.658338
SH198664.07FU	Pleosporales sp.	Ascomycota	Dothideomycetes	-	5.18519	0.547055	0.78993
SH180489.07FU	Archaeorhizomyces sp.	Ascomycota	Archaeorhizomycetes	-	5.18519	0.4033	0.755869
SH181099.07FU	Leotiomycetes sp.	Ascomycota	Leotiomycetes	-	5.18519	0.390879	0.76307
SH212600.07FU	Fungi sp.	unidentified	unidentified	-	5.18519	0.248252	0.867087
SH015646.07FU	Chaetothyriales sp.	Ascomycota	Eurotiomycetes	-	5.12346	0.466799	0.697306
SH215533.07FU	Sporormiella megalospora	Ascomycota	Dothideomycetes	Saprotroph	5.12346	0.384107	0.853512
SH032671.07FU	Helotiales sp.	Ascomycota	Leotiomycetes	-	5.12346	0.297282	0.647384
SH214297.07FU	Hyaloscypha fuckelii	Ascomycota	Leotiomycetes	Saprotroph	5.12346	0.294887	0.657219
SH199404.07FU	Penicillium spathulatum	Ascomycota	Eurotiomycetes	Saprotroph	5.12346	0.272791	0.710327
SH194259.07FU	Hyaloscyphaceae sp.	Ascomycota	Leotiomycetes	-	5.12346	0.243111	0.75034
SH218283.07FU	Helotiales sp.	Ascomycota	Leotiomycetes	-	5.12346	0.211991	0.635204
SH194393.07FU	Leotiomycetes sp.	Ascomycota	Leotiomycetes	-	5.12346	0.197823	0.735528
SH213541.07FU	Hypocreales sp.	Ascomycota	Sordariomycetes	Saprotroph	5.12346	0.128742	0.683601
SH198400.07FU	Helotiaceae sp.	Ascomycota	Leotiomycetes	-	5.06173	0.514195	0.702784
SH192265.07FU	Tylospora sp.	Basidiomycota	Agaricomycetes	Ectomycorrhizal	5.06173	0.32332	0.803105
SH030355.07FU	Helotiales sp.	Ascomycota	Leotiomycetes	-	5.06173	0.308904	0.598537
SH184514.07FU	Tomentella sp.	Basidiomycota	Agaricomycetes	Ectomycorrhizal	5.06173	0.307992	0.70419
SH183855.07FU	Rutstroemiaceae sp.	Ascomycota	Leotiomycetes	-	5.06173	0.266524	0.749263
SH192283.07FU	Amanita fulva	Basidiomycota	Agaricomycetes	Ectomycorrhizal	5.06173	0.2281	0.786962
SH211664.07FU	Trichosporonaceae sp.	Basidiomycota	Tremellomycetes	-	5.06173	0.158207	0.764825
SH211527.07FU	Helotiales sp.	Ascomycota	Leotiomycetes	-	5.06173	0.0811891	0.711693
SH216996.07FU	Oidiodendron sp.	Ascomycota	Leotiomycetes	Endophyte	5.06173	0.0403625	0.658582
SH192125.07FU	Coniothyrium carteri	Ascomycota	Dothideomycetes	Wood Saprotroph	5.06173	0
SH202163.07FU	Pleosporales sp.	Ascomycota	Dothideomycetes	-	5	0.611599	0.856858
SH202694.07FU	Helotiales sp.	Ascomycota	Leotiomycetes	-	5	0.525787	0.676265
SH491747.07FU	Chloridium sp.	Ascomycota	Sordariomycetes	Ectomycorrhizal	5	0.519108	0.663572
SH194536.07FU	Genea hispidula	Ascomycota	Pezizomycetes	Ectomycorrhizal	5	0.33651	0.74273
SH002207.07FU	Botrytis cinerea	Ascomycota	Leotiomycetes	-	5	0.297117	0.739919
SH203828.07FU	Archaeorhizomyces sp.	Ascomycota	Archaeorhizomycetes	-	5	0.0507251	0.59511
SH174228.07FU	Eleutheromyces subulatus	Ascomycota	Leotiomycetes	-	5	0
